# Supplementary material for: The Anti-Multidrug-Resistant Acinetobacter baumannii Study on 1,3-diamino-7H-pyrrolo[3,2-f]quinazoline Compounds
Source: Molecules. 2022 Dec 6;27(23):8609. doi: 10.3390/molecules27238609 (PMC9735644; doi:10.3390/molecules27238609)
Supplement: Supplementary file 1 [file molecules-27-08609-s001.zip]

Archive with 1 entries (1 files):
- molecules-2064867-supplementary.pdf
